# Supplementary material for: PRB1 Is Required for Clipping of the Histone H3 N Terminal Tail in Saccharomyces cerevisiae
Source: PLoS One. 2014 Feb 28;9(2):e90496. doi: 10.1371/journal.pone.0090496 (PMC3938757; doi:10.1371/journal.pone.0090496)
Supplement: Table S1 — List of yeast strains and plasmids. (XLSX) [file pone.0090496.s003.xlsx]

## Sheet: Sheet1
Yeast strains and plasmids
Strain	Key mutation	Genotype	Source
RMYT200	WT	MATa ade2-101(och) his3-^200 lys2-801(amp) trp1-^901 ura3-52 hht1,hhf1::LEU2 hht2,hhf2::HIS3 plus pRM200(CEN4 ARS1 TRP1 HHT2 HHF2)	Grunstain lab
YXY035	WT, H3-HA	MATa ade2-101(och) his3-^200 lys2-801(amp) trp1-^901 ura3-52 hht1,hhf1::LEU2 hht2,hhf2::HIS3 plus pYX7(CEN4 ARS1 TRP1 HHT2-HA HHF2)	This study
YXY038	prb1∆, H3-HA	MATa ade2-101(och) his3-^200 lys2-801(amp) trp1-^901 ura3-52 hht1,hhf1::LEU2 hht2,hhf2::HIS3 prb1∆::kanMX6 plus pYX7(CEN4 ARS1 TRP1 HHT2-HA HHF2)	This study
YXY047	prc1∆, H3-HA	MATa ade2-101(och) his3-^200 lys2-801(amp) trp1-^901 ura3-52 hht1,hhf1::LEU2 hht2,hhf2::HIS3 prc1∆::kanMX6 plus pYX7(CEN4 ARS1 TRP1 HHT2-HA HHF2)	This study
YXY048	ysp3∆, H3-HA	MATa ade2-101(och) his3-^200 lys2-801(amp) trp1-^901 ura3-52 hht1,hhf1::LEU2 hht2,hhf2::HIS3 ysp3∆::kanMX6 plus pYX7(CEN4 ARS1 TRP1 HHT2-HA HHF2)	This study
YXY045	WT, H3 1-21∆, C-HA	MATa ade2-101(och) his3-^200 lys2-801(amp) trp1-^901 ura3-52 hht1,hhf1::LEU2 hht2,hhf2::HIS3 plus pYX39(CEN4 ARS1 TRP1 HHT2(1-21∆)-HA HHF2)	This study
YXY046	WT, H3 Q19A, L20A, C-HA	MATa ade2-101(och) his3-^200 lys2-801(amp) trp1-^901 ura3-52 hht1,hhf1::LEU2 hht2,hhf2::HIS3 plus pYX40(CEN4 ARS1 TRP1 HHT2(Q19A, L20A)-HA HHF2)	This study
Y258	WT	MATa pep4-3, his4-580, ura3-53, leu2-3,112	Openbiosystems
YSC3869-9518684	PRB1	MATa pep4-3, his4-580, ura3-53, leu2-3,112 pBG1805-ura-PRB1	Openbiosystems
Pladmids	Key mutation	Description	Source
pYX7	H3 WT, C-HA	CEN4 ARS1 TRP1 HHT2-HA HHF2	This study
pYX39	H3 1-21∆, C-HA	CEN4 ARS1 TRP1 HHT2(1-21∆)-HA HHF2	This study
pYX40	H3 Q19A, L20A, C-HA	CEN4 ARS1 TRP1 HHT2(Q19A, L20A)-HA HHF2	This study
