# Supplementary material for: PRB1 Is Required for Clipping of the Histone H3 N Terminal Tail in Saccharomyces cerevisiae
Source: PLoS One. 2014 Feb 28;9(2):e90496. doi: 10.1371/journal.pone.0090496 (PMC3938757; doi:10.1371/journal.pone.0090496)
Supplement: Table S2 — List of proteins identified by Mass Spectrometry in the HIC fractions. (XLSX) [file pone.0090496.s004.xlsx]

## Sheet: MS data
LocusID	Length	MW	pI	Rank	F19 NSAFe5	F20 NSAFe5	F25 NSAFe5	F26 NSAFe5	F33 NSAFe5	F34 NSAFe5	Description
YLR109W	176	19115	5.2	1	1217.29	1019.25	22315.2	25241.4	73388.3	89424.9	AHP1 SGDID:S000004099, Ch...
YGR234W	399	44646	6.3	3	298.305	146.119	21180.6	19517.4	524.948	5839.38	YHB1 SGDID:S000003466, Ch...
YHR179W	400	45011	6.6	4	9343.36	10707.3	6501.73	4570.06	109.091	475.492	OYE2 SGDID:S000001222, Ch...
[-]group	842	93289		8	18.848	37.284	5675	6741.46	31.095	3501.25	EFT1 SGDID:S000005659, Ch...
>YOR133W	842	93289	6.3		0.583333	0.625	59 p	56 p	0.583333	0.916667	EFT1 SGDID:S000005659, Ch...
>YDR385W	842	93289	6.3		0.583333	0.625	59 p	56 p	0.583333	0.916667	EFT2 SGDID:S000002793, Ch...
YER136W	451	51206	6	12	35.188	69.608	5734.52	3115.51	116.105	0	GDI1 SGDID:S000000938, Ch...
YPL240C	709	81406	4.9	20	447.668	493.382	1796.77	1326.13	578.535	0	HSP82 SGDID:S000006161, C...
YMR186W	705	80900	4.8	21	472.718	515.266	1786.5	1333.65	519.922	0	HSC82 SGDID:S000004798, C...
[-]group	640.8	69643.8		22	2018.4	1434.72	521.38	512.726	68.097	0	SSA2 SGDID:S000003947, Ch...
>YLL024C	639	69470	5.1		49 p	28 p	18 p		0.625		SSA2 SGDID:S000003947, Ch...
>YAL005C	642	69768	5.1		53 p	29 p	22 p	20 p	0.625		SSA1 SGDID:S000000004, Ch...
YBL005W	976	112571	6.6	76	24.39	68.925	59.105	64.462	26.826	0	PDR3 SGDID:S000000101, Ch...
YNL134C	376	41164	6.2	2	27223.5	22197	703.18	7064.9	0	252.921	YNL134C SGDID:S000005078,...
YPL171C	400	44921	5.6	6	5038.67	7455.85	6429.62	5845.83	0	356.619	OYE3 SGDID:S000006092, Ch...
YPL091W	483	53441	7.8	5	11056.3	16898.9	139.339	238.807	0	0	GLR1 SGDID:S000006012, Ch...
YKR076W	370	43274	6.9	7	7870.58	10133	311.818	245.613	0	0	ECM4 SGDID:S000001784, Ch...
YGR155W	507	56022	6.7	9	1408.57	5015.46	2389.38	2419.8	0	0	CYS4 SGDID:S000003387, Ch...
YDR353W	319	34238	5.9	10	4751	5721.88	75.348	65.742	0	0	TRR1 SGDID:S000002761, Ch...
YDR129C	642	71773	5.5	19	2533.74	2102.65	14.976	16.333	0	0	SAC6 SGDID:S000002536, Ch...
YDR399W	221	25191	5.7	27	574.474	1014.64	783.072	363.761	0	0	HPT1 SGDID:S000002807, Ch...
YKL060C	359	39621	5.8	33	618.879	199.876	321.372	418.653	0	0	FBA1 SGDID:S000001543, Ch...
YBR149W	344	38884	6	34	1061.07	351.998	41.923	40.643	0	0	ARA1 SGDID:S000000353, Ch...
YGL202W	500	56178	6	41	206.308	179.389	298.046	160.782	0	0	ARO8 SGDID:S000003170, Ch...
YBR101C	290	32604	5.1	49	328.341	61.858	132.612	60.263	0	0	FES1 SGDID:S000000305, Ch...
YJL080C	1222	134809	5.8	50	188.308	264.239	78.677	48.625	0	0	SCP160 SGDID:S000003616, ...
YHR158C	1164	131094	5.4	99	27.268	69.351	33.039	6.006	0	0	KEL1 SGDID:S000001201, Ch...
YMR297W	532	59802	4.7	70	59.661	0	63.253	65.7	98.428	0	PRC1 SGDID:S000004912, Ch...
YEL060C	635	69621	6.4	52	287.406	197.751	15.141	0	0	0	PRB1 SGDID:S000000786, Ch...
YJR032W	393	45134	5.4	75	40.381	91.292	134.553	0	0	0	CPR7 SGDID:S000003793, Ch...
YNR043W	396	44116	5.7	13	4989.38	3975.09	0	70.611	0	0	MVD1 SGDID:S000005326, Ch...
YML070W	584	62207	5.4	23	1983.73	1259.41	0	11.97	0	0	DAK1 SGDID:S000004535, Ch...
YGL245W	708	80843	7.5	92	67.245	19.003	0	74.052	0	0	GUS1 SGDID:S000003214, Ch...
YNL241C	505	57522	6.3	43	78.564	0	418.845	263.01	0	0	ZWF1 SGDID:S000005185, Ch...
YGL037C	216	24993	6.3	44	220.414	0	155.789	323.636	0	0	PNC1 SGDID:S000003005, Ch...
YLR216C	371	42072	6.2	46	106.94	0	168.446	414.533	0	0	CPR6 SGDID:S000004206, Ch...
YML128C	513	59589	7.6	63	92.806	0	131.19	115.827	0	0	MSC1 SGDID:S000004597, Ch...
YGL253W	486	53943	5.3	83	48.981	0	138.479	21.576	0	0	HXK2 SGDID:S000003222, Ch...
YLR249W	1044	115945	6	105	22.801	0	87.487	13.392	0	0	YEF3 SGDID:S000004239, Ch...
YER157W	801	92544	5.5	125	0	16.797	12.003	48	0	0	COG3 SGDID:S000000959, Ch...
YDR099W	273	31061	4.9	11	0	0	246.523	294.473	9878.11	0	BMH2 SGDID:S000002506, Ch...
YML028W	196	21590	5.1	17	0	0	73.58	267.495	5788.49	0	TSA1 SGDID:S000004490, Ch...
YLR270W	350	40770	6.3	51	0	0	27.47	409.445	99.74	0	DCS1 SGDID:S000004260, Ch...
YHR106W	342	37087	6.9	25	1531.3	1494.91	0	0	0	0	TRR2 SGDID:S000001148, Ch...
YNL274C	350	38831	6.3	28	1360.27	1294.16	0	0	0	0	YNL274C SGDID:S000005218,...
YNL138W	526	57522	5.6	29	814.611	1133.97	0	0	0	0	SRV2 SGDID:S000005082, Ch...
YOL143C	169	18555	6.5	30	892.091	849.178	0	0	0	0	RIB4 SGDID:S000005503, Ch...
YLR369W	657	72365	6.4	32	869.58	723.562	0	0	0	0	SSQ1 SGDID:S000004361, Ch...
YOR375C	454	49570	5.7	35	489.378	908.798	0	0	0	0	GDH1 SGDID:S000005902, Ch...
YOR230W	437	48383	5.4	36	889.728	266.825	0	0	0	0	WTM1 SGDID:S000005756, Ch...
YGR205W	290	33337	5.4	45	465.15	231.968	0	0	0	0	YGR205W SGDID:S000003437,...
YKL035W	499	55988	7.4	53	286.229	206.711	0	0	0	0	UGP1 SGDID:S000001518, Ch...
YGR189C	507	52758	4.6	54	344.316	123.838	0	0	0	0	CRH1 SGDID:S000003421, Ch...
YNR050C	446	48918	5.3	55	355.826	100.554	0	0	0	0	LYS9 SGDID:S000005333, Ch...
YLR060W	595	67365	5.8	61	306.728	45.224	0	0	0	0	FRS1 SGDID:S000004050, Ch...
YGR154C	356	41301	8.8	62	267.469	75.585	0	0	0	0	GTO1 SGDID:S000003386, Ch...
YOR335C	958	107277	5.5	65	273.332	51.495	0	0	0	0	ALA1 SGDID:S000005862, Ch...
YJL068C	299	33934	6.7	74	238.844	29.998	0	0	0	0	YJL068C SGDID:S000003604,...
YOR027W	589	66265	5.6	78	121.247	114.212	0	0	0	0	STI1 SGDID:S000005553, Ch...
YOR003W	478	52089	5.4	86	83.001	112.587	0	0	0	0	YSP3 SGDID:S000005529, Ch...
YLR069C	761	84574	6.9	89	125.124	47.146	0	0	0	0	MEF1 SGDID:S000004059, Ch...
YJR137C	1442	161218	5.5	91	44.022	121.293	0	0	0	0	ECM17 SGDID:S000003898, C...
YHR008C	233	25774	8.5	95	102.166	38.495	0	0	0	0	SOD2 SGDID:S000001050, Ch...
YDR074W	896	102976	8.1	102	61.992	65.068	0	0	0	0	TPS2 SGDID:S000002481, Ch...
YHR019C	554	62207	5.8	104	100.261	24.285	0	0	0	0	DED81 SGDID:S000001061, C...
YJR059W	818	91400	8.9	107	77.603	38.378	0	0	0	0	PTK2 SGDID:S000003820, Ch...
YBR162C	455	47994	4.7	111	52.318	49.283	0	0	0	0	TOS1 SGDID:S000000366, Ch...
YJR025C	177	20235	5.8	77	134.49	0	108.637	0	0	0	BNA1 SGDID:S000003786, Ch...
YOL151W	342	38170	6.2	108	69.605	0	0	40.88	0	0	GRE2 SGDID:S000005511, Ch...
YGR180C	345	40055	5.2	14	0	0	4417.05	4072.74	0	0	RNR4 SGDID:S000003412, Ch...
YFL018C	499	54010	8	16	0	0	3024.97	3600.33	0	0	LPD1 SGDID:S000001876, Ch...
YKR043C	271	31022	6	18	0	0	4292.77	1405.84	0	0	YKR043C SGDID:S000001751,...
YJL026W	399	46147	5.2	24	0	0	1518.06	1620.61	0	0	RNR2 SGDID:S000003563, Ch...
YBR256C	238	26196	5.2	26	0	0	1514.87	1395.17	0	0	RIB5 SGDID:S000000460, Ch...
YPR127W	345	38601	6	31	0	0	808.166	851.021	0	0	YPR127W SGDID:S000006331,...
YKL021C	468	53672	8.4	37	0	0	575.22	545.201	0	0	MAK11 SGDID:S000001504, C...
YIL145C	309	35032	5.4	38	0	0	715.634	237.542	0	0	PAN6 SGDID:S000001407, Ch...
YPR191W	368	40478	8	39	0	0	378.828	560.382	0	0	QCR2 SGDID:S000006395, Ch...
YBL045C	457	50228	7.3	42	0	0	241.938	550.676	0	0	COR1 SGDID:S000000141, Ch...
YPL154C	405	44499	4.8	48	0	0	415.437	215.757	0	0	PEP4 SGDID:S000006075, Ch...
YMR120C	592	65263	6.6	56	0	0	357.291	94.467	0	0	ADE17 SGDID:S000004727, C...
YOR173W	353	40941	6.6	57	0	0	40.854	386.162	0	0	DCS2 SGDID:S000005699, Ch...
YJR142W	342	39690	5.4	58	0	0	309.235	81.761	0	0	YJR142W SGDID:S000003903,...
YOR221C	360	40707	6.9	59	0	0	213.653	165.054	0	0	MCT1 SGDID:S000005747, Ch...
YPL032C	825	92144	8.7	60	0	0	221.422	135.574	0	0	SVL3 SGDID:S000005953, Ch...
YBR263W	490	53686	8.7	64	0	0	196.212	142.664	0	0	SHM1 SGDID:S000000467, Ch...
YGL234W	802	86068	5.3	71	0	0	71.928	213.551	0	0	ADE5,7 SGDID:S000003203, ...
YJR016C	585	62861	7.8	72	0	0	189.001	95.597	0	0	ILV3 SGDID:S000003777, Ch...
YMR113W	427	47851	6.8	80	0	0	67.548	155.527	0	0	FOL3 SGDID:S000004719, Ch...
YMR189W	1034	114451	7.3	84	0	0	79.035	128.453	0	0	GCV2 SGDID:S000004801, Ch...
YLR277C	779	87674	5.2	87	0	0	141.933	49.355	0	0	YSH1 SGDID:S000004267, Ch...
YKL085W	334	35650	8.5	93	0	0	28.786	125.578	0	0	MDH1 SGDID:S000001568, Ch...
YDR268W	379	43015	9.1	98	0	0	63.419	73.779	0	0	MSW1 SGDID:S000002676, Ch...
YPL019C	835	96553	7.4	100	0	0	86.357	41.859	0	0	VTC3 SGDID:S000005940, Ch...
YGL105W	376	42084	7.9	109	0	0	25.57	83.663	0	0	ARC1 SGDID:S000003073, Ch...
YIR012W	431	47167	4.5	110	0	0	33.461	72.987	0	0	SQT1 SGDID:S000001451, Ch...
YMR238W	458	50541	4.8	119	0	0	52.48	38.158	0	0	DFG5 SGDID:S000004851, Ch...
YLR028C	591	65283	6.6	121	0	0	56.938	29.571	0	0	ADE16 SGDID:S000004018, C...
YOR209C	429	49019	6.9	124	0	0	44.822	32.59	0	0	NPT1 SGDID:S000005735, Ch...
YKL182W	2051	228689	5.9	128	0	0	42.189	20.45	0	0	FAS1 SGDID:S000001665, Ch...
YLR389C	1027	117579	6.7	131	0	0	23.404	34.034	0	0	STE23 SGDID:S000004381, C...
YER177W	267	30091	4.9	15	0	0	234.058	0	8008.16	0	BMH1 SGDID:S000000979, Ch...
YER103W	642	69651	5.1	40	852.818	0	0	0	0	0	SSA4 SGDID:S000000905, Ch...
YBL075C	649	70547	5.2	47	660.224	0	0	0	0	0	SSA3 SGDID:S000000171, Ch...
YCR102C	368	40121	6.7	66	323.434	0	0	0	0	0	YCR102C SGDID:S000000699,...
YNL007C	352	37590	9	68	315.593	0	0	0	0	0	SIS1 SGDID:S000004952, Ch...
[-]group	197.3	22287.5		73	281.523	0	0	0	0	0	UBI4 SGDID:S000003962, Ch...
>YLL039C	381	42826	7.6		0.666667						UBI4 SGDID:S000003962, Ch...
>YIL148W	128	14554	9.8		0.666667						RPL40A SGDID:S000001410, ...
>YLR167W	152	17216	9.9		0.666667						RPS31 SGDID:S000004157, C...
>YKR094C	128	14554	9.8		0.666667						RPL40B SGDID:S000001802, ...
YLR460C	376	41127	7.2	79	232.139	0	0	0	0	0	YLR460C SGDID:S000004452,...
YDR019C	400	44469	8.8	81	218.21	0	0	0	0	0	GCV1 SGDID:S000002426, Ch...
YJR131W	549	63057	5.7	85	202.348	0	0	0	0	0	MNS1 SGDID:S000003892, Ch...
YKL103C	514	57093	5.8	88	185.251	0	0	0	0	0	LAP4 SGDID:S000001586, Ch...
YBL055C	418	47390	6.7	90	170.848	0	0	0	0	0	YBL055C SGDID:S000000151,...
YJL218W	196	21480	5.4	106	121.453	0	0	0	0	0	YJL218W SGDID:S000003754,...
YIL123W	475	48071	4.6	112	100.231	0	0	0	0	0	SIM1 SGDID:S000001385, Ch...
YNL215W	320	36154	4.7	113	99.186	0	0	0	0	0	IES2 SGDID:S000005159, Ch...
YHR049W	243	27339	6.4	114	97.962	0	0	0	0	0	FSH1 SGDID:S000001091, Ch...
YFL045C	254	29063	5.2	116	93.719	0	0	0	0	0	SEC53 SGDID:S000001849, C...
YHR042W	691	76772	5.2	117	91.866	0	0	0	0	0	NCP1 SGDID:S000001084, Ch...
YCL068C	260	30222	9.3	118	91.557	0	0	0	0	0	YCL068C SGDID:S000000573,...
YCL057W	712	81934	5.8	120	89.156	0	0	0	0	0	PRD1 SGDID:S000000562, Ch...
YLL036C	503	56570	5.2	122	78.876	0	0	0	0	0	PRP19 SGDID:S000003959, C...
YMR092C	615	67326	5.6	123	77.414	0	0	0	0	0	AIP1 SGDID:S000004698, Ch...
YJR045C	654	70628	5.6	126	72.797	0	0	0	0	0	SSC1 SGDID:S000003806, Ch...
YER091C	767	85860	6.5	127	72.418	0	0	0	0	0	MET6 SGDID:S000000893, Ch...
YJL153C	533	59642	5.9	129	59.549	0	0	0	0	0	INO1 SGDID:S000003689, Ch...
YER003C	429	48189	6	132	55.489	0	0	0	0	0	PMI40 SGDID:S000000805, C...
YDR483W	442	51387	5.4	135	53.857	0	0	0	0	0	KRE2 SGDID:S000002891, Ch...
[-]group	613	66598.5		136	51.778	0	0	0	0	0	SSB1 SGDID:S000002388, Ch...
>YDL229W	613	66602	5.4		0.666667						SSB1 SGDID:S000002388, Ch...
>YNL209W	613	66595	5.5		0.666667						SSB2 SGDID:S000005153, Ch...
YOL031C	421	48275	5.5	141	37.696	0	0	0	0	0	SIL1 SGDID:S000005391, Ch...
YMR261C	1054	118835	6.4	142	37.642	0	0	0	0	0	TPS3 SGDID:S000004874, Ch...
YOR168W	809	93133	8.4	152	19.617	0	0	0	0	0	GLN4 SGDID:S000005694, Ch...
YJL074C	1230	141336	5.8	153	19.353	0	0	0	0	0	SMC3 SGDID:S000003610, Ch...
YMR129W	1337	151652	6.7	155	17.805	0	0	0	0	0	POM152 SGDID:S000004736, ...
YOR265W	106	12379	5.1	103	0	126.926	0	0	0	0	RBL2 SGDID:S000005791, Ch...
YJR091C	1091	120374	7	162	0	8.221	0	0	0	0	JSN1 SGDID:S000003851, Ch...
YLR359W	482	54511	6.4	97	0	0	139.628	0	0	0	ADE13 SGDID:S000004351, C...
YOR360C	526	61000	6.6	101	0	0	127.948	0	0	0	PDE2 SGDID:S000005887, Ch...
YLR370C	178	20579	8	134	0	0	54.013	0	0	0	ARC18 SGDID:S000004362, C...
YML054C	591	65540	8.4	149	0	0	24.402	0	0	0	CYB2 SGDID:S000004518, Ch...
YDR052C	704	80690	9.3	151	0	0	20.485	0	0	0	DBF4 SGDID:S000002459, Ch...
YNL047C	656	74785	8.7	157	0	0	14.656	0	0	0	SLM2 SGDID:S000004992, Ch...
YDR443C	1420	160000	5.8	159	0	0	13.541	0	0	0	SSN2 SGDID:S000002851, Ch...
YDR127W	1588	174754	6.3	160	0	0	12.109	0	0	0	ARO1 SGDID:S000002534, Ch...
YBL017C	1579	177777	4.9	165	0	0	6.089	0	0	0	PEP1 SGDID:S000000113, Ch...
YPR145W	572	64470	6.1	67	0	0	0	317.751	0	0	ASN1 SGDID:S000006349, Ch...
YPR167C	261	30380	5.9	115	0	0	0	93.743	0	0	MET16 SGDID:S000006371, C...
YGL211W	359	39987	8.8	130	0	0	0	58.417	0	0	NCS6 SGDID:S000003179, Ch...
YLR303W	444	48672	6.4	133	0	0	0	55.106	0	0	MET17 SGDID:S000004294, C...
YBR222C	543	60489	9.2	137	0	0	0	51.496	0	0	PCS60 SGDID:S000000426, C...
YBR282W	146	16492	10.1	139	0	0	0	47.88	0	0	MRPL27 SGDID:S000000486, ...
YBR281C	878	98071	5.5	140	0	0	0	39.809	0	0	YBR281C SGDID:S000000485,...
YGL228W	577	66862	5.9	143	0	0	0	36.346	0	0	SHE10 SGDID:S000003197, C...
YHR146W	465	51116	7.3	145	0	0	0	30.067	0	0	CRP1 SGDID:S000001189, Ch...
YEL047C	470	50844	6.3	146	0	0	0	29.747	0	0	YEL047C SGDID:S000000773,...
YGR059W	512	59845	7.4	147	0	0	0	27.307	0	0	SPR3 SGDID:S000003291, Ch...
[-]group	437	47323		150	0	0	0	23.995	0	0	ERR2 SGDID:S000006202, Ch...
>YPL281C	437	47328	5.3					0.583333			ERR2 SGDID:S000006202, Ch...
>YMR323W	437	47313	5.4					0.583333			ERR3 SGDID:S000004942, Ch...
>YOR393W	437	47328	5.3					0.583333			ERR1 SGDID:S000005920, Ch...
YPL258C	551	61334	5.9	154	0	0	0	19.03	0	0	THI21 SGDID:S000006179, C...
YKR084C	611	68730	5.4	156	0	0	0	17.162	0	0	HBS1 SGDID:S000001792, Ch...
YDR001C	751	85879	7.8	158	0	0	0	13.962	0	0	NTH1 SGDID:S000002408, Ch...
YGL251C	1187	135072	7.7	161	0	0	0	8.834	0	0	HFM1 SGDID:S000003220, Ch...
YER069W	863	94869	8.3	163	0	0	0	8.1	0	0	ARG5,6 SGDID:S000000871, ...
YAL035W	1002	112268	5.8	164	0	0	0	6.977	0	0	FUN12 SGDID:S000000033, C...
YER105C	1391	156649	6.4	166	0	0	0	5.026	0	0	NUP157 SGDID:S000000907, ...
YHR138C	114	12752	5	69	0	0	0	0	306.22	0	YHR138C SGDID:S000001180,...
YAL049C	246	27089	6.3	82	0	0	0	0	212.86	0	YAL049C SGDID:S000000047,...
YOL154W	249	27567	5	96	0	0	0	0	140.197	0	ZPS1 SGDID:S000005514, Ch...
YPL160W	1090	124141	5.8	138	0	0	0	0	48.04	0	CDC60 SGDID:S000006081, C...
YHR037W	575	64435	7	144	0	0	0	0	30.356	0	PUT2 SGDID:S000001079, Ch...
YDR430C	989	112180	6.4	148	0	0	0	0	26.473	0	CYM1 SGDID:S000002838, Ch...
YDL195W	1273	138703	5.7	94	0	0	0	0	0	149.408	SEC31 SGDID:S000002354, C...
